# Supplementary material for: The Impact of Dietary Habits on Sleep Deprivation and Glucose Control in School-Aged Children with Type 1 Diabetes: A Cross-Sectional Study
Source: Children (Basel). 2024 Jun 27;11(7):779. doi: 10.3390/children11070779 (PMC11276351; doi:10.3390/children11070779)
Supplement: Supplementary file 1 [file children-11-00779-s001.zip]

Archive with 1 entries (1 files):
- children-3008040-supplementary.pdf
